# Supplementary material for: Feature-Based Molecular Networking—An Exciting Tool to Spot Species of the Genus Cortinarius with Hidden Photosensitizers
Source: Metabolites. 2021 Nov 19;11(11):791. doi: 10.3390/metabo11110791 (PMC8619139; doi:10.3390/metabo11110791)
Supplement: Supplementary file 1 [file metabolites-11-00791-s001.zip]

Archive with 1 entries (1 files):
- metabolites-1459374-supplementary.pdf
